# Supplementary material for: Monolithic Polyepoxide Membranes for Nanofiltration Applications and Sustainable Membrane Manufacture
Source: Polymers (Basel). 2024 Sep 11;16(18):2569. doi: 10.3390/polym16182569 (PMC11435267; doi:10.3390/polym16182569)
Supplement: Supplementary file 1 [file polymers-16-02569-s001.zip]

Archive with 1 entries (1 files):
- polymers-3165233-supplementary.pdf
